# Supplementary material for: Wild Helianthus species: A reservoir of resistance genes for sustainable pyramidal resistance to broomrape in sunflower
Source: Front Plant Sci. 2022 Oct 20;13:1038684. doi: 10.3389/fpls.2022.1038684 (PMC9630478; doi:10.3389/fpls.2022.1038684)
Supplement: Supplementary file 2 [file DataSheet_2.xlsx]

## Sheet: Class I-588 bolanderi
588b
accession	species	experiment	# rhizotron	No Treatment (NT) / Treatment (T)	number attachments at 14 dai	number tubercles at 21 dai	number tubercles at 28dai	number necrotic tubercles at 28 dai	% necrotic tubercles at 28 dai
588b	bolanderi	I15	1	NT	0	0	0	0	-
588b	bolanderi	I15	2	NT	0	0	0	0	-
588b	bolanderi	I15	3	NT	0	0	0	0	-
588b	bolanderi	I16	1	NT	0	0	0	0	-
588b	bolanderi	I16	2	NT	0	0	0	0	-
588b	bolanderi	I16	3	NT	0	0	0	0	-
588b	bolanderi	I16	4	NT	0	0	0	0	-
588b	bolanderi	I35	1	NT	0	0	0	0	-
588b	bolanderi	I21	1	T	19	0	NA	NA	NA
588b	bolanderi	I35	1	T	12	0	0	0	-
NA= Not Available

## Sheet: Class I-2601 exilis
2601ex
accession	species	experiment	# rhizotron	No Treatment (NT) / Treatment (T)	number attachments at 14 dai	number tubercles at 21 dai	number tubercles at 28 dai	number necrotic tubercles at 28 dai	% necrotic tubercles at 28 dai
2601ex	exilis	I30	1	NT	0	0	0	0	-
2601ex	exilis	I30	2	NT	0	0	0	0	-
2601ex	exilis	I30	3	NT	0	0	0	0	-
2601ex	exilis	I37	1	NT	1	0	0	0	-
2601ex	exilis	I37	2	NT	4	0	0	0	-
2601ex	exilis	I37	3	NT	3	0	0	0	-
2601ex	exilis	I37	4	NT	0	0	0	0	-
2601ex	exilis	I37	5	NT	0	0	0	0	-
2601ex	exilis	I26	1	T	14	0	0	0	-
2601ex	exilis	I26	2	T	11	0	0	0	-
2601ex	exilis	I26	3	T	36	0	0	0	-
2601ex	exilis	I30	4	T	110	NA	NA	NA	NA
2601ex	exilis	I30	5	T	49	0	0	0	-
2601ex	exilis	I30	6	T	57	0	0	0	-
2601ex	exilis	I30	7	T	113	0	0	0	-
2601ex	exilis	I37	1	T	83	0	0	0	-
2601ex	exilis	I37	2	T	87	0	0	0	-
2601ex	exilis	I37	3	T	26	0	0	0	-
2601ex	exilis	I37	4	T	91	0	0	0	-
2601ex	exilis	I37	5	T	51	0	0	0	-

## Sheet: Class I-325 tuberosus
325t
accession	species	experiment	# rhizotron	No Treatment (NT) / Treatment (T)	number attachments at 14 dai	number tubercles at 21 dai	number tubercles at 28 dai	number necrotic tubercles at 28 dai	% necrotic tubercles at 28 dai
325t	tuberosus	I15	1	NT	0	0	0	0	-
325t	tuberosus	I15	2	NT	0	0	0	0	-
325t	tuberosus	I15	3	NT	0	0	0	0	-
325t	tuberosus	I34	1	NT	0	0	0	0	-
325t	tuberosus	I34	2	NT	0	0	0	0	-
325t	tuberosus	I34	3	NT	0	0	0	0	-
325t	tuberosus	I34	4	NT	0	0	0	0	-
325t	tuberosus	I34	5	NT	0	0	0	0	-
325t	tuberosus	I21	1	T	55	NA	NA	NA	NA
325t	tuberosus	I21	2	T	25	0	0	0	-
325t	tuberosus	I21	3	T	24	0	0	0	-
325t	tuberosus	I34	1	T	NA	0	0	0	-
325t	tuberosus	I34	2	T	19	0	0	0	-
325t	tuberosus	I34	3	T	8	0	0	0	-
325t	tuberosus	I34	4	T	9	0	0	0	-
325t	tuberosus	I34	5	T	26	NA	NA	NA	NA

## Sheet: Class II-584 bolanderi
584b
accession	species	experiment	# rhizotron	No Treatment (NT) / Treatment (T)	number attachments at 14 dai	number tubercles at 21 dai	number tubercles at 28 dai	number necrotic tubercles at 28 dai	% necrotic tubercles at 28 dai
584b	bolanderi	I25	1	NT	1	0	0	0	-
584b	bolanderi	I25	2	NT	0	0	0	0	-
584b	bolanderi	I25	3	NT	1	0	0	0	-
584b	bolanderi	I34	4	NT	0	0	0	0	-
584b	bolanderi	I34	5	NT	0	0	0	0	-
584b	bolanderi	I25	4	T	53	2	1	0	0
584b	bolanderi	I25	6	T	36	NA	NA	NA	NA
584b	bolanderi	I25	7	T	6	0	0	0	0
584b	bolanderi	I34	1	T	16	1	1	1	100
584b	bolanderi	I34	3	T	4	0	0	0	-
584b	bolanderi	I34	4	T	18	4	4	0	0
584b	bolanderi	I34	5	T	17	1	1	0	0

## Sheet: Class II-786 debilis tardifl.
786d
accession	species	experiment	# rhizotron	No Treatment (NT) / Treatment (T)	number attachments at 14 dai	number tubercles at 21 dai	number tubercles at 28 dai	number necrotic tubercles at 28 dai	% necrotic tubercles at 28 dai
786d	debilis tardiflorus	I37	1	NT	0	0	0	0	-
786d	debilis tardiflorus	I37	2	NT	0	2	0	0	-
786d	debilis tardiflorus	I37	3	NT	0	0	1	0	0
786d	debilis tardiflorus	I37	4	NT	0	0	0	0	-
786d	debilis tardiflorus	I37	5	NT	0	2	3	0	0
786d	debilis tardiflorus	I26	4	T	28	8	9	0	0
786d	debilis tardiflorus	I26	5	T	102	69	68	18	26.4706
786d	debilis tardiflorus	I26	6	T	82	44	41	25	60.9756
786d	debilis tardiflorus	I37	1	T	43	73	86	47	54.6512
786d	debilis tardiflorus	I37	2	T	26	0	0	0	-
786d	debilis tardiflorus	I37	3	T	24	1	1	0	0
786d	debilis tardiflorus	I37	4	T	80	90	112	7	6.25
786d	debilis tardiflorus	I37	5	T	12	2	3	0	0
																				2

## Sheet: Class II-837 deblis tardifl.
837d
accession	species	experiment	# rhizotron	No Treatment (NT) / Treatment (T)	number attachments at 14 dai	number tubercles at 21 dai	number tubercles at 28 dai	number necrotic tubercles at 28 dai	% necrotic tubercles at 28 dai
837d	debilis tardiflorus	I18	1	NT	0	3	NA	NA	NA
837d	debilis tardiflorus	I18	2	NT	0	0	NA	NA	NA
837d	debilis tardiflorus	I18	3	NT	3	2	NA	NA	NA
837d	debilis tardiflorus	I18	4	NT	0	0	NA	NA	NA
837d	debilis tardiflorus	I18	5	NT	1	1	NA	NA	NA
837d	debilis tardiflorus	I18	6	NT	0	0	NA	NA	NA
837d	debilis tardiflorus	I18	7	NT	0	0	NA	NA	NA
837d	debilis tardiflorus	I36	1	NT	0	0	0	0	-
837d	debilis tardiflorus	I36	2	NT	0	1	1	0	0
837d	debilis tardiflorus	I36	3	NT	0	0	4	0	0
837d	debilis tardiflorus	I36	4	NT	0	0	2	0	0
837d	debilis tardiflorus	I36	5	NT	0	0	0	0	-
837d	debilis tardiflorus	I19	1	T	17	15	15	0	0
837d	debilis tardiflorus	I19	2	T	65	44	47	0	0
837d	debilis tardiflorus	I19	3	T	30	35	24	0	0
837d	debilis tardiflorus	I19	4	T	41	27	28	7	25
837d	debilis tardiflorus	I36	1	T	64	NA	NA	NA	NA
837d	debilis tardiflorus	I36	2	T	59	31	41	4	9.7561
837d	debilis tardiflorus	I36	3	T	10	36	51	0	0
837d	debilis tardiflorus	I36	4	T	39	33	42	0	0
837d	debilis tardiflorus	I36	5	T	22	25	33	2	6.06061

## Sheet: Class II-736 petiolaris
736p
accession	species	experiment	# rhizotron	No Treatment (NT) / Treatment (T)	number attachments at 14 dai	number tubercles at 21 dai	number tubercles at 28 dai	number necrotic tubercles at 28 dai	% necrotic tubercles at 28 dai
736p	petiolaris	I15	1	NT	0	0	0	0	-
736p	petiolaris	I15	2	NT	0	0	0	0	-
736p	petiolaris	I15	3	NT	0	0	0	0	-
736p	petiolaris	I15	4	NT	0	0	0	0	-
736p	petiolaris	I15	5	NT	0	0	0	0	-
736p	petiolaris	I28	1	NT	0	0	0	0	-
736p	petiolaris	I28	2	NT	0	0	0	0	-
736p	petiolaris	I28	3	NT	0	0	0	0	-
736p	petiolaris	I35	1	NT	0	0	0	0	-
736p	petiolaris	I35	2	NT	0	0	0	0	-
736p	petiolaris	I21	3	T	12	5	5	0	0
736p	petiolaris	I28	4	T	34	0	0	0	-
736p	petiolaris	I28	6	T	8	0	0	0	-
736p	petiolaris	I28	7	T	4	0	0	0	-
736p	petiolaris	I35	1	T	31	13	14	2	14.2857
736p	petiolaris	I35	2	T	42	5	7	0	0
736p	petiolaris	I35	4	T	5	0	0	0	-

## Sheet: Class II-761 petiolaris
761p
accession	species	experiment	# rhizotron	No Treatment (NT) / Treatment (T)	number attachments at 14 dai	number tubercles at 21 dai	number tubercles at 28 dai	number necrotic tubercles at 28 dai	% necrotic tubercles at 28 dai
761p	petiolaris	I18	1	NT	0	0	0	0	-
761p	petiolaris	I18	2	NT	0	0	1	0	0
761p	petiolaris	I18	3	NT	0	0	0	0	-
761p	petiolaris	I18	4	NT	0	0	0	0	-
761p	petiolaris	I18	5	NT	0	0	0	0	-
761p	petiolaris	I18	6	NT	0	0	NA	NA	NA
761p	petiolaris	I18	7	NT	0	0	0	0	-
761p	petiolaris	I24	1	NT	0	0	7	1	14.2857
761p	petiolaris	I24	3	NT	0	0	0	0	-
761p	petiolaris	I34	1	NT	0	0	0	0	-
761p	petiolaris	I34	2	NT	0	0	0	0	-
761p	petiolaris	I34	3	NT	0	0	0	0	-
761p	petiolaris	I34	4	NT	0	0	0	0	-
761p	petiolaris	I34	5	NT	0	0	0	0	-
761p	petiolaris	I19	1	T	28	16	18	2	11.1111
761p	petiolaris	I19	2	T	19	1	1	0	0
761p	petiolaris	I19	3	T	2	0	0	0	-
761p	petiolaris	I19	4	T	21	10	11	0	0
761p	petiolaris	I24	5	T	14	1	2	0	0
761p	petiolaris	I24	6	T	17	16	16	0	0
761p	petiolaris	I34	1	T	30	4	8	0	0
761p	petiolaris	I34	2	T	32	8	11	0	0
761p	petiolaris	I34	3	T	28	NA	1	0	0
761p	petiolaris	I34	4	T	27	12	10	0	0
761p	petiolaris	I34	5	T	23	30	24	0	0

## Sheet: Class II-677 praecox hirt.
677pr
accession	species	experiment	# rhizotron	No Treatment (NT) / Treatment (T)	number attachments at 14 dai	number tubercles at 21 dai	number tubercles at 28 dai	number necrotic tubercles at 28 dai	% necrotic tubercles at 28 dai
677pr	praecox hirtus	I25	1	NT	0	0	0	0	-
677pr	praecox hirtus	I25	2	NT	0	0	0	0	-
677pr	praecox hirtus	I25	3	NT	0	0	0	0	-
677pr	praecox hirtus	I36	1	NT	0	0	0	0	-
677pr	praecox hirtus	I36	2	NT	0	0	0	0	-
677pr	praecox hirtus	I36	3	NT	0	6	6	6	100
677pr	praecox hirtus	I36	4	NT	0	0	0	0	-
677pr	praecox hirtus	I36	5	NT	0	0	0	0	-
677pr	praecox hirtus	I25	4	T	14	1	NA	NA	NA
677pr	praecox hirtus	I25	5	T	2	0	3	1	33.3
677pr	praecox hirtus	I25	6	T	20	2	1	0	0
677pr	praecox hirtus	I25	7	T	40	1	0	0	-
677pr	praecox hirtus	I36	1	T	20	0	0	0	-
677pr	praecox hirtus	I36	2	T	13	4	6	6	100
677pr	praecox hirtus	I36	3	T	35	19	29	1	3.44828
677pr	praecox hirtus	I36	4	T	20	29	35	6	17.1429
677pr	praecox hirtus	I36	5	T	9	9	9	1	11.1111

## Sheet: Class II-679 praecox run.
679pr
accession	species	experiment	# rhizotron	No Treatment (NT) / Treatment (T)	number attachments at 14 dai	number tubercles at 21 dai	number tubercles at 28 dai	number necrotic tubercles at 28 dai	% necrotic tubercles at 28 dai
679pr	praecox runyonii	I18	1	NT	0	1	NA	NA	NA
679pr	praecox runyonii	I18	2	NT	2	0	NA	NA	NA
679pr	praecox runyonii	I18	3	NT	11	10	NA	NA	NA
679pr	praecox runyonii	I18	4	NT	3	6	NA	NA	NA
679pr	praecox runyonii	I18	5	NT	0	0	NA	NA	NA
679pr	praecox runyonii	I18	6	NT	0	0	NA	NA	NA
679pr	praecox runyonii	I18	7	NT	2	0	NA	NA	NA
679pr	praecox runyonii	I37	1	NT	0	0	0	0	-
679pr	praecox runyonii	I37	2	NT	0	0	0	0	-
679pr	praecox runyonii	I37	3	NT	0	0	0	0	-
679pr	praecox runyonii	I37	4	NT	0	0	0	0	-
679pr	praecox runyonii	I37	5	NT	0	0	0	0	-
679pr	praecox runyonii	I19	1	T	9	6	6	0	0
679pr	praecox runyonii	I19	2	T	14	9	10	2	20											10
679pr	praecox runyonii	I19	3	T	31	11	13	3	23.0769
679pr	praecox runyonii	I19	4	T	42	23	18	12	66.6667
679pr	praecox runyonii	I27	1	T	15	4	4	2	50
679pr	praecox runyonii	I37	1	T	13	8	11	1	9.09091
679pr	praecox runyonii	I37	2	T	46	46	56	6	10.7143											46
679pr	praecox runyonii	I37	3	T	70	77	74	33	44.5946
679pr	praecox runyonii	I37	4	T	78	66	65	35	53.8462
679pr	praecox runyonii	I37	5	T	45	36	34	17	50

[truncated: 11 more sheets: Class II-3000 praecox pr., Class III-833 annuus, Class III-783 divaricatus, Class III-290 grosseserratus, Class III-1013 tuberosus, Class IV-774 annuus, Class IV-826 annuus, Class IV-2008 annuus, Class IV- 654 annuus, Class IV-2603 control, Class IV-XRQ control]
